# Supplementary material for: Dietary preference of cheetahs (Acinonyx jubatus) in south‐eastern Kenya
Source: Ecol Evol. 2022 Mar 18;12(3):e8556. doi: 10.1002/ece3.8556 (PMC8932225; doi:10.1002/ece3.8556)
Supplement: Supplementary file 1 — Table S1 [file ECE3-12-e8556-s001.xlsx]

## Sheet: Table 1_Sp abundance
Species	Day counts	Night counts	Total abundance
Bushbuck, Tragelaphus sylvaticus	0	2	2
Cape hare, Lepus capensis	11	351	362
Dik-dik, Madoqua kirkii	7	28	35
Duiker, Sylvicapra grimmia	3	42	45
Eland, Tragelaphus oryx	26	148	174
Gerenuk, Litocranius walleri	10	6	16
Giraffe, Giraffa camelopardalis	136	55	191
Grant's gazelle, Gazella granti	326	310	636
Impala, Aepyceros melampus	206	159	364
Hartebeest, Alcephalus busephalus	740	852	1250
Lesser kudu, Tragelaphus imberbis	2	12	14
Reedbuck, Redunca redunca	1	0	1
Spring hare, Pedetes surdaster	2	691	693
Steenbok, Raphicerus campestris	6	31	37
Thomson's gazelle, Gazella thomsoni	667	541	1208
Warthog, Phacochoerus africanus	6	2	8
Wildebeest, Connochaetes taurinus	1981	2841	4822
Zebra, Equus burchellii	1355	1268	2623

## Sheet: Table 2_Frequency of occurence
Species	Weight category (Kg)	N scat	Frequency of occurrence (%)	Relative abundance (%)
Grant's gazelle	23-56	7	25.93	5.1
Cape hare	<23	6	22.22	2.9
Goat, Capra hircus	23-56	5	18.52	-
Bushbuck	23-56	5	18.52	0.02
Spring hare	<23	4	14.81	5.55
Sheep, Ovis aries	23-56	3	11.11	-
Zebra	>56	3	11.11	21.01
Giraffe	>56	2	7.41	1.53
Hartebeest	>56	2	7.41	10.01
Wildebeest	>56	2	7.41	38.63
Baboon, Papio cynocephalus	<23	2	7.41	-
Impala	23-56	2	7.41	2.92
Rock hyrax, Procavia capensis	<23	3	11.11	-
Cow, Bos Taurus	>56	1	3.7	-
Common duiker	<23	1	3.7	0.36
Thomson's gazelle, Gazella thomsoni	<23	1	3.7	9.68
Warthog, Phacochoerus africanus	23-56	1	3.7	0.06
Vervet monkey, Chlorocebus pygerythrus	<23	1	3.7	-
Steenbok	<23	1	3.7	0.3
Lesser kudu	>56	1	3.7	0.11
Giant rat, Crycetomis emini	<23	1	3.7	-

## Sheet: Table 3_Selection ratio
Species	Abundance	Proportion	Frequency of scat occurrence (ui)	Scat prop.	Selection ratio (ŵi)	Standardized	Standard error	χ2	P
				(oi)		ratio (Bi)
Beisa oryx	1	8.01				0
Bush buck	2	0	5	0.18	1155.74	0.9	15.2	1.28	0.256839
Cape hare	362	0.02	6	0.22	7.66	0	1.11	344.39	7.05571e-77
Dik-dik	35	0
Duiker	45	0
Eland	174	0.01
Gerenuk	16	0
Giraffe	191	0.01	2	0.07	4.84	0	1.54	185.08	3.76444e-42
Grant's gazelle	636	0.05	7	0.25	5.08	0	0.83	615.3	7.8514e-136
Impala	364	0.02	2	0.07	2.54	0	1.11	358.04	7.50866e-80
Hartebeest	1250	0.1	2	0.07	0.73	0	0.57	1244.01	1.6605e-272
Lesser kudu	14	0	1	0.03	33.02	0.02	5.74	11.26	0.000789113
Reedbuck	1	8.01
Spring hare	693	0.05	4	0.14	2.66	0	0.79	681.09	3.868e-150
Steenbok	37	0
Thomson's gazelle	1208	0.09	1	0.03	0.38	0	0.58	1205	4.9882e-264
Warthog	8	0	1	0.03	57.78	0.04	7.59	5.44	0.0196307
Wildebeest	4822	0.38	1	0.03	0.09	7.54	0.24	4816	0
Zebra	2623	0.21	2	0.07	0.35	0	0.37	2614.01	0
Total	12482	1	27			1
